# Supplementary material for: Integrated Dissection of lncRNA-miRNA-mRNA Pairs and Potential Regulatory Role of lncRNA PCAT19 in Lung Adenocarcinoma
Source: Front Genet. 2022 Jan 12;12:765275. doi: 10.3389/fgene.2021.765275 (PMC8790230; doi:10.3389/fgene.2021.765275)
Supplement: Supplementary file 1 [file Table14.XLSX]

## Sheet: 0
	Well	Fluor	Target	Content	Sample	Biological Set Name	Cq	Cq Mean	Cq Std. Dev	Starting Quantity (SQ)	Log Starting Quantity	SQ Mean	SQ Std. Dev	Set Point	Well Note
	A01	SYBR	PCAT19	Unkn	tumor	17T	24.4705	24.4705	0				0	60
	A02	SYBR	PCAT19	Unkn	tumor	17T	25.0248	25.0248	0				0	60
	A03	SYBR	PCAT19	Unkn	tumor	17T	24.7101	24.7101	0				0	60
	A04	SYBR	PCAT19	Unkn	Adjacent non-tumor	17C	21.7653	21.7653	0				0	60
	A05	SYBR	PCAT19	Unkn	Adjacent non-tumor	17C	22.4917	22.4917	0				0	60
	A06	SYBR	PCAT19	Unkn	Adjacent non-tumor	17C	21.6328	21.6328	0				0	60
	A07	SYBR	PCAT19	Unkn	tumor	18T	25.3659	25.3659	0			0	0	60
	A08	SYBR	PCAT19	Unkn	tumor	18T	25.8922	25.8922	0			0	0	60
	A09	SYBR	PCAT19	Unkn	tumor	18T	25.8923	25.8923	0				0	60
	A10	SYBR	PCAT19	Unkn	Adjacent non-tumor	18C	22.7603	22.7603	0			0	0	60
	A11	SYBR	PCAT19	Unkn	Adjacent non-tumor	18C	23.2811	23.2811	0			0	0	60
	A12	SYBR	PCAT19	Unkn	Adjacent non-tumor	18C	23.3592	23.3592	0			0	0	60
	B01	SYBR	PCAT19	Unkn	tumor	19T	24.7977	24.7977	0				0	60
	B02	SYBR	PCAT19	Unkn	tumor	19T	24.7101	24.7101	0				0	60
	B03	SYBR	PCAT19	Unkn	tumor	19T	25.1115	25.1115	0				0	60
	B04	SYBR	PCAT19	Unkn	Adjacent non-tumor	19C	22.1945	22.1945	0				0	60
	B05	SYBR	PCAT19	Unkn	Adjacent non-tumor	19C	22.431	22.431	0				0	60
	B06	SYBR	PCAT19	Unkn	Adjacent non-tumor	19C	21.9366	21.9366	0				0	60
	B07	SYBR	PCAT19	Unkn	tumor	20T	24.0162	24.0162	0			0	0	60
	B08	SYBR	PCAT19	Unkn	tumor	20T	23.9318	23.9318	0			0	0	60
	B09	SYBR	PCAT19	Unkn	tumor	20T	24.0864	24.0864	0				0	60
	B10	SYBR	PCAT19	Unkn	Adjacent non-tumor	20C	21.014	21.014	0			0	0	60
	B11	SYBR	PCAT19	Unkn	Adjacent non-tumor	20C	21.3304	21.3304	0			0	0	60
	B12	SYBR	PCAT19	Unkn	Adjacent non-tumor	20C	21.3278	21.3278	0			0	0	60
	C01	SYBR	PCAT19	Unkn	tumor	21T	25.0248	25.0248	0				0	60
	C02	SYBR	PCAT19	Unkn	tumor	21T	24.808	24.808	0				0	60
	C03	SYBR	PCAT19	Unkn	tumor	21T	25.1114	25.1114	0				0	60
	C04	SYBR	PCAT19	Unkn	Adjacent non-tumor	21C	22.3687	22.3687	0				0	60
	C05	SYBR	PCAT19	Unkn	Adjacent non-tumor	21C	22.5177	22.5177	0				0	60
	C06	SYBR	PCAT19	Unkn	Adjacent non-tumor	21C	22.4917	22.4917	0				0	60
	C07	SYBR	PCAT19	Unkn	tumor	22T	26.2036	26.2036	0			0	0	60
	C08	SYBR	PCAT19	Unkn	tumor	22T	26.4451	26.4451	0			0	0	60
	C09	SYBR	PCAT19	Unkn	tumor	22T	25.5862	25.5862	0				0	60
	C10	SYBR	PCAT19	Unkn	Adjacent non-tumor	22C	23.7596	23.7596	0			0	0	60
	C11	SYBR	PCAT19	Unkn	Adjacent non-tumor	22C	24.2439	24.2439	0			0	0	60
	C12	SYBR	PCAT19	Unkn	Adjacent non-tumor	22C	23.8426	23.8426	0			0	0	60
	D01	SYBR	PCAT19	Unkn	tumor	23T	23.4968	23.4968	0				0	60
	D02	SYBR	PCAT19	Unkn	tumor	23T	23.8426	23.8426	0				0	60
	D03	SYBR	PCAT19	Unkn	tumor	23T	24.3622	24.3622	0				0	60
	D04	SYBR	PCAT19	Unkn	Adjacent non-tumor	23C	20.9377	20.9377	0				0	60
	D05	SYBR	PCAT19	Unkn	Adjacent non-tumor	23C	21.241	21.241	0				0	60
	D06	SYBR	PCAT19	Unkn	Adjacent non-tumor	23C	21.6329	21.6329	0				0	60
	D07	SYBR	PCAT19	Unkn	tumor	24T	24.4001	24.4001	0			0	0	60
	D08	SYBR	PCAT19	Unkn	tumor	24T	24.711	24.711	0			0	0	60
	D09	SYBR	PCAT19	Unkn	tumor	24T	24.7196	24.7196	0				0	60
	D10	SYBR	PCAT19	Unkn	Adjacent non-tumor	24C	21.8102	21.8102	0			0	0	60
	D11	SYBR	PCAT19	Unkn	Adjacent non-tumor	24C	21.9428	21.9428	0			0	0	60
	D12	SYBR	PCAT19	Unkn	Adjacent non-tumor	24C	22.0236	22.0236	0			0	0	60
	E01	SYBR	PCAT19	Unkn	tumor	25T	23.9839	23.9839	0				0	60
	E02	SYBR	PCAT19	Unkn	tumor	25T	23.7567	23.7567	0				0	60
	E03	SYBR	PCAT19	Unkn	tumor	25T	24.2267	24.2267	0				0	60
	E04	SYBR	PCAT19	Unkn	Adjacent non-tumor	25C	21.3813	21.3813	0				0	60
	E05	SYBR	PCAT19	Unkn	Adjacent non-tumor	25C	22.0323	22.0323	0				0	60
	E06	SYBR	PCAT19	Unkn	Adjacent non-tumor	25C	22.5004	22.5004	0				0	60
	E07	SYBR	PCAT19	Unkn	tumor	26T	24.7882	24.7882	0			0	0	60
	E08	SYBR	PCAT19	Unkn	tumor	26T	24.7094	24.7094	0			0	0	60
	E09	SYBR	PCAT19	Unkn	tumor	26T	24.7109	24.7109	0				0	60
	E10	SYBR	PCAT19	Unkn	Adjacent non-tumor	26C	22.2898	22.2898	0			0	0	60
	E11	SYBR	PCAT19	Unkn	Adjacent non-tumor	26C	22.1935	22.1935	0			0	0	60
	E12	SYBR	PCAT19	Unkn	Adjacent non-tumor	26C	22.5328	22.5328	0			0	0	60
	F01	SYBR	PCAT19	Unkn	tumor	27T	25.2044	25.2044	0				0	60
	F02	SYBR	PCAT19	Unkn	tumor	27T	25.5384	25.5384	0				0	60
	F03	SYBR	PCAT19	Unkn	tumor	27T	25.4908	25.4908	0				0	60
	F04	SYBR	PCAT19	Unkn	Adjacent non-tumor	27C	22.2811	22.2811	0				0	60
	F05	SYBR	PCAT19	Unkn	Adjacent non-tumor	27C	22.5437	22.5437	0				0	60
	F06	SYBR	PCAT19	Unkn	Adjacent non-tumor	27C	31.1058	31.1058	0				0	60
	F07	SYBR	PCAT19	Unkn	tumor	28T	24.3631	24.3631	0			0	0	60
	F08	SYBR	PCAT19	Unkn	tumor	28T	24.5366	24.5366	0			0	0	60
	F09	SYBR	PCAT19	Unkn	tumor	28T	24.7188	24.7188	0				0	60
	F10	SYBR	PCAT19	Unkn	Adjacent non-tumor	28C	21.4223	21.4223	0			0	0	60
	F11	SYBR	PCAT19	Unkn	Adjacent non-tumor	28C	21.3174	21.3174	0			0	0	60
	F12	SYBR	PCAT19	Unkn	Adjacent non-tumor	28C	21.3364	21.3364	0			0	0	60
	G01	SYBR	PCAT19	Unkn	tumor	29T	23.9293	23.9293	0				0	60
	G02	SYBR	PCAT19	Unkn	tumor	29T	23.7567	23.7567	0				0	60
	G03	SYBR	PCAT19	Unkn	tumor	29T	24.2755	24.2755	0				0	60
	G04	SYBR	PCAT19	Unkn	Adjacent non-tumor	29C	21.4224	21.4224	0				0	60
	G05	SYBR	PCAT19	Unkn	Adjacent non-tumor	29C	21.3364	21.3364	0			0	0	60
	G06	SYBR	PCAT19	Unkn	Adjacent non-tumor	29C	21.3373	21.3373	0			0	0	60
	G07	SYBR	PCAT19	Unkn	tumor	30T	24.8931	24.8931	0				0	60
	G08	SYBR	PCAT19	Unkn	tumor	30T	26.8709	26.8709	0			0	0	60
	G09	SYBR	PCAT19	Unkn	tumor	30T	25.5871	25.5871	0				0	60
	G10	SYBR	PCAT19	Unkn	Adjacent non-tumor	30C	22.1068	22.1068	0			0	0	60
	G11	SYBR	PCAT19	Unkn	Adjacent non-tumor	30C	22.897	22.897	0			0	0	60
	G12	SYBR	PCAT19	Unkn	Adjacent non-tumor	30C	23.9302	23.9302	0			0	0	60
	H01	SYBR	PCAT19	Unkn	cell	A549	25.8047	25.8047	0				0	60
	H02	SYBR	PCAT19	Unkn	cell	A549	25.6382	25.6382	0				0	60
	H03	SYBR	PCAT19	Unkn	cell	A549	25.5443	25.5443	0				0	60
	H04	SYBR	PCAT19	Unkn	cell	16HBE	25.9772	25.9772	0			0	0	60
	H05	SYBR	PCAT19	Unkn	cell	16HBE	25.6998	25.6998	0			0	0	60
	H06	SYBR	PCAT19	Unkn	cell	16HBE	26.3244	26.3244	0			0	0	60
	H07											0	0	60
	H08											0	0	60
	H09												0	60
	H10											0	0	60
	H11											0	0	60
	H12											0	0	60

## Sheet: Run Information
File Name	20210914_QRT251_0915_3_2.pcrd
Created By User
Notes
ID
Run Started	09/14/2021 14:51:29 UTC
Run Ended	09/14/2021 16:12:48 UTC
Sample Vol	15
Lid Temp	105
Protocol File Name	Unknown.prcl
Plate Setup File Name	DefaultPlate.pltd
Base Serial Number	CT024082
Optical Head Serial Number
CFX Manager Version	3.1.1517.0823.
