# Supplementary material for: Integrated Dissection of lncRNA-miRNA-mRNA Pairs and Potential Regulatory Role of lncRNA PCAT19 in Lung Adenocarcinoma
Source: Front Genet. 2022 Jan 12;12:765275. doi: 10.3389/fgene.2021.765275 (PMC8790230; doi:10.3389/fgene.2021.765275)
Supplement: Supplementary file 7 [file Table15.XLSX]

## Sheet: Sheet 1
Organism	Source	sample id	age	gender	smoking status	Stage
Homo sapiens	Adjacent non-tumor lung	C10	77	Female	Never	Stage IIA
Homo sapiens	Adjacent non-tumor lung	C12	73	Female	Never	Stage IB
Homo sapiens	Adjacent non-tumor lung	C13	86	Female	Never	Stage IB
Homo sapiens	Adjacent non-tumor lung	C14	52	Female	Never	Stage IA
Homo sapiens	Adjacent non-tumor lung	C15	64	Female	Current	Stage IB
Homo sapiens	Adjacent non-tumor lung	C16	39	Female	Never	Stage IA
Homo sapiens	Adjacent non-tumor lung	C17	63	Female	Never	Stage IIA
Homo sapiens	Adjacent non-tumor lung	C18	77	Female	Never	Stage IB
Homo sapiens	Adjacent non-tumor lung	C19	77	Female	Never	Stage IA
Homo sapiens	Adjacent non-tumor lung	C21	72	Female	Current	Stage IB
Homo sapiens	Adjacent non-tumor lung	C22	67	Female	Current	Stage IA
Homo sapiens	Adjacent non-tumor lung	C23	57	Female	Current	Stage IIA
Homo sapiens	Adjacent non-tumor lung	C25	71	Female	Never	Stage IB
Homo sapiens	Adjacent non-tumor lung	C3	82	Female	Never	Stage IIB
Homo sapiens	Adjacent non-tumor lung	C4	75	Female	Never	Stage IB
Homo sapiens	Adjacent non-tumor lung	C5	72	Male	Never	Stage IB
Homo sapiens	Adjacent non-tumor lung	C6	71	Female	Current	Stage IA
Homo sapiens	Adjacent non-tumor lung	C7	66	Male	Never	Stage IIIA
Homo sapiens	Adjacent non-tumor lung	C8	74	Male	Never	Stage IB
Homo sapiens	Adjacent non-tumor lung	C9	68	Female	Current	Stage IV
Homo sapiens	Lung adenocarcinoma	T10	77	Female	Never	Stage IIA
Homo sapiens	Lung adenocarcinoma	T12	73	Female	Never	Stage IB
Homo sapiens	Lung adenocarcinoma	T13	86	Female	Never	Stage IB
Homo sapiens	Lung adenocarcinoma	T14	52	Female	Never	Stage IA
Homo sapiens	Lung adenocarcinoma	T15	64	Female	Current	Stage IB
Homo sapiens	Lung adenocarcinoma	T16	39	Female	Never	Stage IA
Homo sapiens	Lung adenocarcinoma	T17	63	Female	Never	NULL
Homo sapiens	Lung adenocarcinoma	T18	77	Female	Never	Stage IB
Homo sapiens	Lung adenocarcinoma	T19	77	Female	Never	Stage IA
Homo sapiens	Lung adenocarcinoma	T21	72	Female	Current	Stage IB
Homo sapiens	Lung adenocarcinoma	T22	67	Female	Current	Stage IA
Homo sapiens	Lung adenocarcinoma	T23	57	Female	Current	Stage IIA
Homo sapiens	Lung adenocarcinoma	T25	71	Female	Never	Stage IB
Homo sapiens	Lung adenocarcinoma	T3	82	Female	Never	Stage IIB
Homo sapiens	Lung adenocarcinoma	T4	75	Female	Never	Stage IB
Homo sapiens	Lung adenocarcinoma	T5	72	Male	Never	Stage IB
Homo sapiens	Lung adenocarcinoma	T6	71	Female	Current	Stage IA
Homo sapiens	Lung adenocarcinoma	T7	66	Male	Never	Stage IIIA
Homo sapiens	Lung adenocarcinoma	T8	74	Male	Never	Stage IB
Homo sapiens	Lung adenocarcinoma	T9	68	Female	Current	Stage IV
Homo sapiens	Adjacent non-tumor lung	C1	78	Female	Never	NULL
Homo sapiens	Lung adenocarcinoma	T1	76	Male	Never	Stage IA
Homo sapiens	Adjacent non-tumor lung	C20	68	Female	Current	NULL
Homo sapiens	Lung adenocarcinoma	T20	79	Male	Current	Stage IA
Homo sapiens	Adjacent non-tumor lung	C2	68	Female	Never	Stage IIIA
Homo sapiens	Lung adenocarcinoma	T2	73	Male	Never	NULL
Homo sapiens	Adjacent non-tumor lung	C11	78	Male	Current	Stage IIB
Homo sapiens	Lung adenocarcinoma	T11	69	Male	Never	NULL
Homo sapiens	Adjacent non-tumor lung	C24	79	Male	Current	Stage IIB
Homo sapiens	Lung adenocarcinoma	T24	NULL	Male	Never	NULL
Homo sapiens	Adjacent non-tumor lung	C26	78	Female	Never	Stage IIA
Homo sapiens	Lung adenocarcinoma	T26	69	Female	Never	Stage IIIA
Homo sapiens	Adjacent non-tumor lung	C27	71	Female	Current	Stage IIIA
Homo sapiens	Lung adenocarcinoma	T27	67	Female	Never	Stage IIA
Homo sapiens	Adjacent non-tumor lung	C28	74	Male	Never	Stage IIIA
Homo sapiens	Lung adenocarcinoma	T28	NULL	Male	NULL	NULL
Homo sapiens	Adjacent non-tumor lung	C29	73	Male	Current	NULL
Homo sapiens	Lung adenocarcinoma	T29	74	Female	Never	Stage IV
Homo sapiens	Adjacent non-tumor lung	C30	75	Male	Never	NULL
Homo sapiens	Lung adenocarcinoma	T30	77	Male	Current	Stage IIIA
