# Supplementary material for: Integrated Dissection of lncRNA-miRNA-mRNA Pairs and Potential Regulatory Role of lncRNA PCAT19 in Lung Adenocarcinoma
Source: Front Genet. 2022 Jan 12;12:765275. doi: 10.3389/fgene.2021.765275 (PMC8790230; doi:10.3389/fgene.2021.765275)
Supplement: Supplementary file 9 [file Table11.XLSX]

## Sheet: 0
	Well	Fluor	Target	Content	Sample	Biological Set Name	Cq	Cq Mean	Cq Std. Dev	Starting Quantity (SQ)	Log Starting Quantity	SQ Mean	SQ Std. Dev	Set Point	Well Note
	A01	SYBR	GAPDH	Unkn	tumor	17T	18.4847	18.4847	0				0	60
	A02	SYBR	GAPDH	Unkn	tumor	17T	18.3948	18.3948	0				0	60
	A03	SYBR	GAPDH	Unkn	tumor	17T	18.0184	18.0184	0				0	60
	A04	SYBR	GAPDH	Unkn	Adjacent non-tumor	17C	17.4874	17.4874	0				0	60
	A05	SYBR	GAPDH	Unkn	Adjacent non-tumor	17C	17.3938	17.3938	0				0	60
	A06	SYBR	GAPDH	Unkn	Adjacent non-tumor	17C	17.9284	17.9284	0				0	60
	A07	SYBR	GAPDH	Unkn	tumor	18T	18.3748	18.3748	0			0	0	60
	A08	SYBR	GAPDH	Unkn	tumor	18T	18.9578	18.9578	0			0	0	60
	A09	SYBR	GAPDH	Unkn	tumor	18T	18.2938	18.2938	0				0	60
	A10	SYBR	GAPDH	Unkn	Adjacent non-tumor	18C	17.9485	17.9485	0			0	0	60
	A11	SYBR	GAPDH	Unkn	Adjacent non-tumor	18C	17.2937	17.2937	0			0	0	60
	A12	SYBR	GAPDH	Unkn	Adjacent non-tumor	18C	17.0384	17.0384	0			0	0	60
	B01	SYBR	GAPDH	Unkn	tumor	19T	18.3847	18.3847	0				0	60
	B02	SYBR	GAPDH	Unkn	tumor	19T	18.3847	18.3847	0				0	60
	B03	SYBR	GAPDH	Unkn	tumor	19T	18.0384	18.0384	0				0	60
	B04	SYBR	GAPDH	Unkn	Adjacent non-tumor	19C	19.8475	19.8475	0				0	60
	B05	SYBR	GAPDH	Unkn	Adjacent non-tumor	19C	19.0284	19.0284	0				0	60
	B06	SYBR	GAPDH	Unkn	Adjacent non-tumor	19C	19.3875	19.3875	0				0	60
	B07	SYBR	GAPDH	Unkn	tumor	20T	17.9584	17.9584	0			0	0	60
	B08	SYBR	GAPDH	Unkn	tumor	20T	17.2837	17.2837	0			0	0	60
	B09	SYBR	GAPDH	Unkn	tumor	20T	17.9275	17.9275	0				0	60
	B10	SYBR	GAPDH	Unkn	Adjacent non-tumor	20C	16.3949	16.3949	0			0	0	60
	B11	SYBR	GAPDH	Unkn	Adjacent non-tumor	20C	16.8575	16.8575	0			0	0	60
	B12	SYBR	GAPDH	Unkn	Adjacent non-tumor	20C	16.9475	16.9475	0			0	0	60
	C01	SYBR	GAPDH	Unkn	tumor	21T	18.4858	18.4858	0				0	60
	C02	SYBR	GAPDH	Unkn	tumor	21T	18.8375	18.8375	0				0	60
	C03	SYBR	GAPDH	Unkn	tumor	21T	18.3928	18.3928	0				0	60
	C04	SYBR	GAPDH	Unkn	Adjacent non-tumor	21C	17.3846	17.3846	0				0	60
	C05	SYBR	GAPDH	Unkn	Adjacent non-tumor	21C	17.2937	17.2937	0				0	60
	C06	SYBR	GAPDH	Unkn	Adjacent non-tumor	21C	17.9274	17.9274	0				0	60
	C07	SYBR	GAPDH	Unkn	tumor	22T	18.7843	18.7843	0			0	0	60
	C08	SYBR	GAPDH	Unkn	tumor	22T	18.3746	18.3746	0			0	0	60
	C09	SYBR	GAPDH	Unkn	tumor	22T	18.3846	18.3846	0				0	60
	C10	SYBR	GAPDH	Unkn	Adjacent non-tumor	22C	17.3649	17.3649	0			0	0	60
	C11	SYBR	GAPDH	Unkn	Adjacent non-tumor	22C	17.2837	17.2837	0			0	0	60
	C12	SYBR	GAPDH	Unkn	Adjacent non-tumor	22C	17.9375	17.9375	0			0	0	60
	D01	SYBR	GAPDH	Unkn	tumor	23T	17.3848	17.3848	0				0	60
	D02	SYBR	GAPDH	Unkn	tumor	23T	17.2746	17.2746	0				0	60
	D03	SYBR	GAPDH	Unkn	tumor	23T	17.9475	17.9475	0				0	60
	D04	SYBR	GAPDH	Unkn	Adjacent non-tumor	23C	16.4859	16.4859	0				0	60
	D05	SYBR	GAPDH	Unkn	Adjacent non-tumor	23C	16.4864	16.4864	0				0	60
	D06	SYBR	GAPDH	Unkn	Adjacent non-tumor	23C	16.4946	16.4946	0				0	60
	D07	SYBR	GAPDH	Unkn	tumor	24T	18.5768	18.5768	0			0	0	60
	D08	SYBR	GAPDH	Unkn	tumor	24T	18.4937	18.4937	0			0	0	60
	D09	SYBR	GAPDH	Unkn	tumor	24T	18.9375	18.9375	0				0	60
	D10	SYBR	GAPDH	Unkn	Adjacent non-tumor	24C	17.5857	17.5857	0			0	0	60
	D11	SYBR	GAPDH	Unkn	Adjacent non-tumor	24C	17.9274	17.9274	0			0	0	60
	D12	SYBR	GAPDH	Unkn	Adjacent non-tumor	24C	17.3747	17.3747	0			0	0	60
	E01	SYBR	GAPDH	Unkn	tumor	25T	17.5867	17.5867	0				0	60
	E02	SYBR	GAPDH	Unkn	tumor	25T	17.4746	17.4746	0				0	60
	E03	SYBR	GAPDH	Unkn	tumor	25T	17.9464	17.9464	0				0	60
	E04	SYBR	GAPDH	Unkn	Adjacent non-tumor	25C	16.5867	16.5867	0				0	60
	E05	SYBR	GAPDH	Unkn	Adjacent non-tumor	25C	16.3847	16.3847	0				0	60
	E06	SYBR	GAPDH	Unkn	Adjacent non-tumor	25C	16.8365	16.8365	0				0	60
	E07	SYBR	GAPDH	Unkn	tumor	26T	17.6979	17.6979	0			0	0	60
	E08	SYBR	GAPDH	Unkn	tumor	26T	17.2375	17.2375	0			0	0	60
	E09	SYBR	GAPDH	Unkn	tumor	26T	17.4957	17.4957	0				0	60
	E10	SYBR	GAPDH	Unkn	Adjacent non-tumor	26C	18.8758	18.8758	0			0	0	60
	E11	SYBR	GAPDH	Unkn	Adjacent non-tumor	26C	18.9375	18.9375	0			0	0	60
	E12	SYBR	GAPDH	Unkn	Adjacent non-tumor	26C	18.3958	18.3958	0			0	0	60
	F01	SYBR	GAPDH	Unkn	tumor	27T	16.7979	16.7979	0				0	60
	F02	SYBR	GAPDH	Unkn	tumor	27T	16.9475	16.9475	0				0	60
	F03	SYBR	GAPDH	Unkn	tumor	27T	16.9376	16.9376	0				0	60
	F04	SYBR	GAPDH	Unkn	Adjacent non-tumor	27C	17.9786	17.9786	0				0	60
	F05	SYBR	GAPDH	Unkn	Adjacent non-tumor	27C	17.8478	17.8478	0				0	60
	F06	SYBR	GAPDH	Unkn	Adjacent non-tumor	27C	18.0385	18.0385	0				0	60
	F07	SYBR	GAPDH	Unkn	tumor	28T	18.6846	18.6846	0			0	0	60
	F08	SYBR	GAPDH	Unkn	tumor	28T	18.3846	18.3846	0			0	0	60
	F09	SYBR	GAPDH	Unkn	tumor	28T	18.2947	18.2947	0				0	60
	F10	SYBR	GAPDH	Unkn	Adjacent non-tumor	28C	17.8674	17.8674	0			0	0	60
	F11	SYBR	GAPDH	Unkn	Adjacent non-tumor	28C	17.3947	17.3947	0			0	0	60
	F12	SYBR	GAPDH	Unkn	Adjacent non-tumor	28C	17.3865	17.3865	0			0	0	60
	G01	SYBR	GAPDH	Unkn	tumor	29T	18.6844	18.6844	0				0	60
	G02	SYBR	GAPDH	Unkn	tumor	29T	18.4947	18.4947	0				0	60
	G03	SYBR	GAPDH	Unkn	tumor	29T	18.3948	18.3948	0				0	60
	G04	SYBR	GAPDH	Unkn	Adjacent non-tumor	29C	17.6846	17.6846	0				0	60
	G05	SYBR	GAPDH	Unkn	Adjacent non-tumor	29C	17.3948	17.3948	0			0	0	60
	G06	SYBR	GAPDH	Unkn	Adjacent non-tumor	29C	17.2048	17.2048	0			0	0	60
	G07	SYBR	GAPDH	Unkn	tumor	30T	18.5848	18.5848	0				0	60
	G08	SYBR	GAPDH	Unkn	tumor	30T	18.4856	18.4856	0			0	0	60
	G09	SYBR	GAPDH	Unkn	tumor	30T	18.0285	18.0285	0				0	60
	G10	SYBR	GAPDH	Unkn	Adjacent non-tumor	30C	16.386	16.386	0			0	0	60
	G11	SYBR	GAPDH	Unkn	Adjacent non-tumor	30C	16.9465	16.9465	0			0	0	60
	G12	SYBR	GAPDH	Unkn	Adjacent non-tumor	30C	16.3476	16.3476	0			0	0	60
	H01	SYBR	GAPDH	Unkn	cell	A549	15.14	15.14	0				0	60
	H02	SYBR	GAPDH	Unkn	cell	A549	15.06	15.06	0				0	60
	H03	SYBR	GAPDH	Unkn	cell	A549	15.08	15.08	0				0	60
	H04	SYBR	GAPDH	Unkn	cell	16HBE	16.75	16.75	0			0	0	60
	H05	SYBR	GAPDH	Unkn	cell	16HBE	16.15	16.15	0			0	0	60
	H06	SYBR	GAPDH	Unkn	cell	16HBE	16.66	16.66	0			0	0	60
	H07											0	0	60
	H08											0	0	60
	H09												0	60
	H10											0	0	60
	H11											0	0	60
	H12											0	0	60

## Sheet: Run Information
File Name	20200913_QRT251_0915_1-2.pcrd
Created By User
Notes
ID
Run Started	09/13/2020 21:50:19 UTC
Run Ended	09/13/2020 22:11:38 UTC
Sample Vol	15
Lid Temp	105
Protocol File Name	Unknown.prcl
Plate Setup File Name	DefaultPlate.pltd
Base Serial Number	CT024082
Optical Head Serial Number
CFX Manager Version	3.1.1517.0823.
