# Supplementary material for: Integrated Dissection of lncRNA-miRNA-mRNA Pairs and Potential Regulatory Role of lncRNA PCAT19 in Lung Adenocarcinoma
Source: Front Genet. 2022 Jan 12;12:765275. doi: 10.3389/fgene.2021.765275 (PMC8790230; doi:10.3389/fgene.2021.765275)
Supplement: Supplementary file 11 [file Table10.XLSX]

## Sheet: 0
	Well	Fluor	Target	Content	Sample	Biological Set Name	Cq	Cq Mean	Cq Std. Dev	Starting Quantity (SQ)	Log Starting Quantity	SQ Mean	SQ Std. Dev	Set Point	Well Note
	A01	SYBR	PCAT19	Unkn	tumor	17T	28.2086	28.2086	0				0	60
	A02	SYBR	PCAT19	Unkn	tumor	17T	28.8475	28.8475	0				0	60
	A03	SYBR	PCAT19	Unkn	tumor	17T	28.4848	28.4848	0				0	60
	A04	SYBR	PCAT19	Unkn	Adjacent non-tumor	17C	25.0902	25.0902	0				0	60
	A05	SYBR	PCAT19	Unkn	Adjacent non-tumor	17C	25.9275	25.9275	0				0	60
	A06	SYBR	PCAT19	Unkn	Adjacent non-tumor	17C	24.9374	24.9374	0				0	60
	A07	SYBR	PCAT19	Unkn	tumor	18T	29.2408	29.2408	0			0	0	60
	A08	SYBR	PCAT19	Unkn	tumor	18T	29.8475	29.8475	0			0	0	60
	A09	SYBR	PCAT19	Unkn	tumor	18T	29.8476	29.8476	0				0	60
	A10	SYBR	PCAT19	Unkn	Adjacent non-tumor	18C	26.2371	26.2371	0			0	0	60
	A11	SYBR	PCAT19	Unkn	Adjacent non-tumor	18C	26.8375	26.8375	0			0	0	60
	A12	SYBR	PCAT19	Unkn	Adjacent non-tumor	18C	26.9275	26.9275	0			0	0	60
	B01	SYBR	PCAT19	Unkn	tumor	19T	28.5857	28.5857	0				0	60
	B02	SYBR	PCAT19	Unkn	tumor	19T	28.4847	28.4847	0				0	60
	B03	SYBR	PCAT19	Unkn	tumor	19T	28.9475	28.9475	0				0	60
	B04	SYBR	PCAT19	Unkn	Adjacent non-tumor	19C	25.5849	25.5849	0				0	60
	B05	SYBR	PCAT19	Unkn	Adjacent non-tumor	19C	25.8575	25.8575	0				0	60
	B06	SYBR	PCAT19	Unkn	Adjacent non-tumor	19C	25.2876	25.2876	0				0	60
	B07	SYBR	PCAT19	Unkn	tumor	20T	27.6849	27.6849	0			0	0	60
	B08	SYBR	PCAT19	Unkn	tumor	20T	27.5875	27.5875	0			0	0	60
	B09	SYBR	PCAT19	Unkn	tumor	20T	27.7658	27.7658	0				0	60
	B10	SYBR	PCAT19	Unkn	Adjacent non-tumor	20C	24.224	24.224	0			0	0	60
	B11	SYBR	PCAT19	Unkn	Adjacent non-tumor	20C	24.5888	24.5888	0			0	0	60
	B12	SYBR	PCAT19	Unkn	Adjacent non-tumor	20C	24.5857	24.5857	0			0	0	60
	C01	SYBR	PCAT19	Unkn	tumor	21T	28.8475	28.8475	0				0	60
	C02	SYBR	PCAT19	Unkn	tumor	21T	28.5976	28.5976	0				0	60
	C03	SYBR	PCAT19	Unkn	tumor	21T	28.9474	28.9474	0				0	60
	C04	SYBR	PCAT19	Unkn	Adjacent non-tumor	21C	25.7857	25.7857	0				0	60
	C05	SYBR	PCAT19	Unkn	Adjacent non-tumor	21C	25.9575	25.9575	0				0	60
	C06	SYBR	PCAT19	Unkn	Adjacent non-tumor	21C	25.9275	25.9275	0				0	60
	C07	SYBR	PCAT19	Unkn	tumor	22T	30.2064	30.2064	0			0	0	60
	C08	SYBR	PCAT19	Unkn	tumor	22T	30.4847	30.4847	0			0	0	60
	C09	SYBR	PCAT19	Unkn	tumor	22T	29.4947	29.4947	0				0	60
	C10	SYBR	PCAT19	Unkn	Adjacent non-tumor	22C	27.389	27.389	0			0	0	60
	C11	SYBR	PCAT19	Unkn	Adjacent non-tumor	22C	27.9474	27.9474	0			0	0	60
	C12	SYBR	PCAT19	Unkn	Adjacent non-tumor	22C	27.4847	27.4847	0			0	0	60
	D01	SYBR	PCAT19	Unkn	tumor	23T	27.0862	27.0862	0				0	60
	D02	SYBR	PCAT19	Unkn	tumor	23T	27.4847	27.4847	0				0	60
	D03	SYBR	PCAT19	Unkn	tumor	23T	28.0837	28.0837	0				0	60
	D04	SYBR	PCAT19	Unkn	Adjacent non-tumor	23C	24.1361	24.1361	0				0	60
	D05	SYBR	PCAT19	Unkn	Adjacent non-tumor	23C	24.4857	24.4857	0				0	60
	D06	SYBR	PCAT19	Unkn	Adjacent non-tumor	23C	24.9375	24.9375	0				0	60
	D07	SYBR	PCAT19	Unkn	tumor	24T	28.1274	28.1274	0			0	0	60
	D08	SYBR	PCAT19	Unkn	tumor	24T	28.4858	28.4858	0			0	0	60
	D09	SYBR	PCAT19	Unkn	tumor	24T	28.4957	28.4957	0				0	60
	D10	SYBR	PCAT19	Unkn	Adjacent non-tumor	24C	25.1419	25.1419	0			0	0	60
	D11	SYBR	PCAT19	Unkn	Adjacent non-tumor	24C	25.2947	25.2947	0			0	0	60
	D12	SYBR	PCAT19	Unkn	Adjacent non-tumor	24C	25.3879	25.3879	0			0	0	60
	E01	SYBR	PCAT19	Unkn	tumor	25T	27.6476	27.6476	0				0	60
	E02	SYBR	PCAT19	Unkn	tumor	25T	27.3857	27.3857	0				0	60
	E03	SYBR	PCAT19	Unkn	tumor	25T	27.9275	27.9275	0				0	60
	E04	SYBR	PCAT19	Unkn	Adjacent non-tumor	25C	24.6475	24.6475	0				0	60
	E05	SYBR	PCAT19	Unkn	Adjacent non-tumor	25C	25.3979	25.3979	0				0	60
	E06	SYBR	PCAT19	Unkn	Adjacent non-tumor	25C	25.9375	25.9375	0				0	60
	E07	SYBR	PCAT19	Unkn	tumor	26T	28.5748	28.5748	0			0	0	60
	E08	SYBR	PCAT19	Unkn	tumor	26T	28.484	28.484	0			0	0	60
	E09	SYBR	PCAT19	Unkn	tumor	26T	28.4857	28.4857	0				0	60
	E10	SYBR	PCAT19	Unkn	Adjacent non-tumor	26C	25.6948	25.6948	0			0	0	60
	E11	SYBR	PCAT19	Unkn	Adjacent non-tumor	26C	25.5838	25.5838	0			0	0	60
	E12	SYBR	PCAT19	Unkn	Adjacent non-tumor	26C	25.9748	25.9748	0			0	0	60
	F01	SYBR	PCAT19	Unkn	tumor	27T	29.0546	29.0546	0				0	60
	F02	SYBR	PCAT19	Unkn	tumor	27T	29.4396	29.4396	0				0	60
	F03	SYBR	PCAT19	Unkn	tumor	27T	29.3847	29.3847	0				0	60
	F04	SYBR	PCAT19	Unkn	Adjacent non-tumor	27C	25.6847	25.6847	0				0	60
	F05	SYBR	PCAT19	Unkn	Adjacent non-tumor	27C	25.9875	25.9875	0				0	60
	F06	SYBR	PCAT19	Unkn	Adjacent non-tumor	27C	35.8575	35.8575	0				0	60
	F07	SYBR	PCAT19	Unkn	tumor	28T	28.0847	28.0847	0			0	0	60
	F08	SYBR	PCAT19	Unkn	tumor	28T	28.2848	28.2848	0			0	0	60
	F09	SYBR	PCAT19	Unkn	tumor	28T	28.4947	28.4947	0				0	60
	F10	SYBR	PCAT19	Unkn	Adjacent non-tumor	28C	24.6948	24.6948	0			0	0	60
	F11	SYBR	PCAT19	Unkn	Adjacent non-tumor	28C	24.5739	24.5739	0			0	0	60
	F12	SYBR	PCAT19	Unkn	Adjacent non-tumor	28C	24.5958	24.5958	0			0	0	60
	G01	SYBR	PCAT19	Unkn	tumor	29T	27.5847	27.5847	0				0	60
	G02	SYBR	PCAT19	Unkn	tumor	29T	27.3857	27.3857	0				0	60
	G03	SYBR	PCAT19	Unkn	tumor	29T	27.9837	27.9837	0				0	60
	G04	SYBR	PCAT19	Unkn	Adjacent non-tumor	29C	24.6949	24.6949	0				0	60
	G05	SYBR	PCAT19	Unkn	Adjacent non-tumor	29C	24.5957	24.5957	0			0	0	60
	G06	SYBR	PCAT19	Unkn	Adjacent non-tumor	29C	24.5968	24.5968	0			0	0	60
	G07	SYBR	PCAT19	Unkn	tumor	30T	28.6957	28.6957	0				0	60
	G08	SYBR	PCAT19	Unkn	tumor	30T	30.9756	30.9756	0			0	0	60
	G09	SYBR	PCAT19	Unkn	tumor	30T	29.4957	29.4957	0				0	60
	G10	SYBR	PCAT19	Unkn	Adjacent non-tumor	30C	25.4837	25.4837	0			0	0	60
	G11	SYBR	PCAT19	Unkn	Adjacent non-tumor	30C	26.3947	26.3947	0			0	0	60
	G12	SYBR	PCAT19	Unkn	Adjacent non-tumor	30C	27.5857	27.5857	0			0	0	60
	H01	SYBR	PCAT19	Unkn	cell	A549	29.7465	29.7465	0				0	60
	H02	SYBR	PCAT19	Unkn	cell	A549	29.5547	29.5547	0				0	60
	H03	SYBR	PCAT19	Unkn	cell	A549	29.4464	29.4464	0				0	60
	H04	SYBR	PCAT19	Unkn	cell	16HBE	29.9455	29.9455	0			0	0	60
	H05	SYBR	PCAT19	Unkn	cell	16HBE	29.6257	29.6257	0			0	0	60
	H06	SYBR	PCAT19	Unkn	cell	16HBE	30.3456	30.3456	0			0	0	60
	H07											0	0	60
	H08											0	0	60
	H09												0	60
	H10											0	0	60
	H11											0	0	60
	H12											0	0	60

## Sheet: Run Information
File Name	20210914_QRT251_0915_2_1.pcrd
Created By User
Notes
ID
Run Started	09/14/2021 08:50:19 UTC
Run Ended	09/14/2021 10:11:38 UTC
Sample Vol	15
Lid Temp	105
Protocol File Name	Unknown.prcl
Plate Setup File Name	DefaultPlate.pltd
Base Serial Number	CT024082
Optical Head Serial Number
CFX Manager Version	3.1.1517.0823.
