# Supplementary material for: Integrated Dissection of lncRNA-miRNA-mRNA Pairs and Potential Regulatory Role of lncRNA PCAT19 in Lung Adenocarcinoma
Source: Front Genet. 2022 Jan 12;12:765275. doi: 10.3389/fgene.2021.765275 (PMC8790230; doi:10.3389/fgene.2021.765275)
Supplement: Supplementary file 12 [file Table12.XLSX]

## Sheet: 0
	Well	Fluor	Target	Content	Sample	Biological Set Name	Cq	Cq Mean	Cq Std. Dev	Starting Quantity (SQ)	Log Starting Quantity	SQ Mean	SQ Std. Dev	Set Point	Well Note		Cq
	A01	SYBR	GAPDH	Unkn	tumor	1T	17.79	17.79	0				0	60
	A02	SYBR	GAPDH	Unkn	tumor	1T	16.9375	16.9375	0				0	60
	A03	SYBR	GAPDH	Unkn	tumor	1T	17.4948	17.4948	0				0	60
	A04	SYBR	GAPDH	Unkn	Adjacent non-tumor	1C	18.99	18.99	0				0	60
	A05	SYBR	GAPDH	Unkn	Adjacent non-tumor	1C	18.4748	18.4748	0				0	60
	A06	SYBR	GAPDH	Unkn	Adjacent non-tumor	1C	18.3948	18.3948	0				0	60
	A07	SYBR	GAPDH	Unkn	tumor	2T	17.62	17.62	0			0	0	60
	A08	SYBR	GAPDH	Unkn	tumor	2T	17.6287	17.6287	0			0	0	60
	A09	SYBR	GAPDH	Unkn	tumor	2T	17.2947	17.2947	0				0	60
	A10	SYBR	GAPDH	Unkn	Adjacent non-tumor	2C	18.13	18.13	0			0	0	60
	A11	SYBR	GAPDH	Unkn	Adjacent non-tumor	2C	18.3846	18.3846	0			0	0	60
	A12	SYBR	GAPDH	Unkn	Adjacent non-tumor	2C	18.9375	18.9375	0			0	0	60
	B01	SYBR	GAPDH	Unkn	tumor	3T	17.6	17.6	0				0	60
	B02	SYBR	GAPDH	Unkn	tumor	3T	17.3685	17.3685	0				0	60
	B03	SYBR	GAPDH	Unkn	tumor	3T	16.9375	16.9375	0				0	60
	B04	SYBR	GAPDH	Unkn	Adjacent non-tumor	3C	18.72	18.72	0				0	60
	B05	SYBR	GAPDH	Unkn	Adjacent non-tumor	3C	18.4846	18.4846	0				0	60
	B06	SYBR	GAPDH	Unkn	Adjacent non-tumor	3C	18.2837	18.2837	0				0	60
	B07	SYBR	GAPDH	Unkn	tumor	4T	17.9473	17.9473	0			0	0	60
	B08	SYBR	GAPDH	Unkn	tumor	4T	17.4927	17.4927	0			0	0	60
	B09	SYBR	GAPDH	Unkn	tumor	4T	17.3847	17.3847	0				0	60
	B10	SYBR	GAPDH	Unkn	Adjacent non-tumor	4C	18.4297	18.4297	0			0	0	60
	B11	SYBR	GAPDH	Unkn	Adjacent non-tumor	4C	18.4937	18.4937	0			0	0	60
	B12	SYBR	GAPDH	Unkn	Adjacent non-tumor	4C	18.3485	18.3485	0			0	0	60
	C01	SYBR	GAPDH	Unkn	tumor	5T	18.0387	18.0387	0				0	60
	C02	SYBR	GAPDH	Unkn	tumor	5T	18.3847	18.3847	0				0	60
	C03	SYBR	GAPDH	Unkn	tumor	5T	19.3947	19.3947	0				0	60
	C04	SYBR	GAPDH	Unkn	Adjacent non-tumor	5C	18.4298	18.4298	0				0	60
	C05	SYBR	GAPDH	Unkn	Adjacent non-tumor	5C	18.3465	18.3465	0				0	60
	C06	SYBR	GAPDH	Unkn	Adjacent non-tumor	5C	17.9374	17.9374	0				0	60
	C07	SYBR	GAPDH	Unkn	tumor	6T	16.4298	16.4298	0			0	0	60
	C08	SYBR	GAPDH	Unkn	tumor	6T	17.2836	17.2836	0			0	0	60
	C09	SYBR	GAPDH	Unkn	tumor	6T	17.4744	17.4744	0				0	60
	C10	SYBR	GAPDH	Unkn	Adjacent non-tumor	6C	17.876	17.876	0			0	0	60
	C11	SYBR	GAPDH	Unkn	Adjacent non-tumor	6C	17.5947	17.5947	0			0	0	60
	C12	SYBR	GAPDH	Unkn	Adjacent non-tumor	6C	17.2438	17.2438	0			0	0	60
	D01	SYBR	GAPDH	Unkn	tumor	7T	18.3847	18.3847	0				0	60
	D02	SYBR	GAPDH	Unkn	tumor	7T	18.3949	18.3949	0				0	60
	D03	SYBR	GAPDH	Unkn	tumor	7T	18.7565	18.7565	0				0	60
	D04	SYBR	GAPDH	Unkn	Adjacent non-tumor	7C	17.4834	17.4834	0				0	60
	D05	SYBR	GAPDH	Unkn	Adjacent non-tumor	7C	17.4927	17.4927	0				0	60
	D06	SYBR	GAPDH	Unkn	Adjacent non-tumor	7C	18.0284	18.0284	0				0	60
	D07	SYBR	GAPDH	Unkn	tumor	8T	16.9337	16.9337	0			0	0	60
	D08	SYBR	GAPDH	Unkn	tumor	8T	17.9287	17.9287	0			0	0	60
	D09	SYBR	GAPDH	Unkn	tumor	8T	17.0287	17.0287	0				0	60
	D10	SYBR	GAPDH	Unkn	Adjacent non-tumor	8C	17.4847	17.4847	0			0	0	60
	D11	SYBR	GAPDH	Unkn	Adjacent non-tumor	8C	17.0284	17.0284	0			0	0	60
	D12	SYBR	GAPDH	Unkn	Adjacent non-tumor	8C	17.3947	17.3947	0			0	0	60
	E01	SYBR	GAPDH	Unkn	tumor	9T	18.4857	18.4857	0				0	60
	E02	SYBR	GAPDH	Unkn	tumor	9T	18.4846	18.4846	0				0	60
	E03	SYBR	GAPDH	Unkn	tumor	9T	18.0827	18.0827	0				0	60
	E04	SYBR	GAPDH	Unkn	Adjacent non-tumor	9C	17.4848	17.4848	0				0	60
	E05	SYBR	GAPDH	Unkn	Adjacent non-tumor	9C	17.4594	17.4594	0				0	60
	E06	SYBR	GAPDH	Unkn	Adjacent non-tumor	9C	17.3948	17.3948	0				0	60
	E07	SYBR	GAPDH	Unkn	tumor	10T	18.4857	18.4857	0			0	0	60
	E08	SYBR	GAPDH	Unkn	tumor	10T	18.3948	18.3948	0			0	0	60
	E09	SYBR	GAPDH	Unkn	tumor	10T	18.2938	18.2938	0				0	60
	E10	SYBR	GAPDH	Unkn	Adjacent non-tumor	10C	17.5959	17.5959	0			0	0	60
	E11	SYBR	GAPDH	Unkn	Adjacent non-tumor	10C	17.9475	17.9475	0			0	0	60
	E12	SYBR	GAPDH	Unkn	Adjacent non-tumor	10C	17.3948	17.3948	0			0	0	60
	F01	SYBR	GAPDH	Unkn	tumor	11T	17.3648	17.3648	0				0	60
	F02	SYBR	GAPDH	Unkn	tumor	11T	17.0837	17.0837	0				0	60
	F03	SYBR	GAPDH	Unkn	tumor	11T	17.7937	17.7937	0				0	60
	F04	SYBR	GAPDH	Unkn	Adjacent non-tumor	11C	16.5838	16.5838	0				0	60
	F05	SYBR	GAPDH	Unkn	Adjacent non-tumor	11C	16.2475	16.2475	0				0	60
	F06	SYBR	GAPDH	Unkn	Adjacent non-tumor	11C	16.9485	16.9485	0				0	60
	F07	SYBR	GAPDH	Unkn	tumor	12T	17.4737	17.4737	0			0	0	60
	F08	SYBR	GAPDH	Unkn	tumor	12T	17.2847	17.2847	0			0	0	60
	F09	SYBR	GAPDH	Unkn	tumor	12T	18.0184	18.0184	0				0	60
	F10	SYBR	GAPDH	Unkn	Adjacent non-tumor	12C	16.4647	16.4647	0			0	0	60
	F11	SYBR	GAPDH	Unkn	Adjacent non-tumor	12C	16.3948	16.3948	0			0	0	60
	F12	SYBR	GAPDH	Unkn	Adjacent non-tumor	12C	18.3847	18.3847	0			0	0	60
	G01	SYBR	GAPDH	Unkn	tumor	13T	15.9375	15.9375	0				0	60
	G02	SYBR	GAPDH	Unkn	tumor	13T	15.9388	15.9388	0				0	60
	G03	SYBR	GAPDH	Unkn	tumor	13T	17.0274	17.0274	0				0	60
	G04	SYBR	GAPDH	Unkn	Adjacent non-tumor	13C	16.8474	16.8474	0				0	60
	G05	SYBR	GAPDH	Unkn	Adjacent non-tumor	13C	16.3937	16.3937	0			0	0	60
	G06	SYBR	GAPDH	Unkn	Adjacent non-tumor	13C	17.3947	17.3947	0			0	0	60
	G07	SYBR	GAPDH	Unkn	tumor	14T	17.4746	17.4746	0				0	60
	G08	SYBR	GAPDH	Unkn	tumor	14T	17.2028	17.2028	0			0	0	60
	G09	SYBR	GAPDH	Unkn	tumor	14T	17.0485	17.0485	0				0	60
	G10	SYBR	GAPDH	Unkn	Adjacent non-tumor	14C	18.5838	18.5838	0			0	0	60
	G11	SYBR	GAPDH	Unkn	Adjacent non-tumor	14C	18.2385	18.2385	0			0	0	60
	G12	SYBR	GAPDH	Unkn	Adjacent non-tumor	14C	18.2847	18.2847	0			0	0	60
	H01	SYBR	GAPDH	Unkn	tumor	15T	18.8474	18.8474	0				0	60
	H02	SYBR	GAPDH	Unkn	tumor	15T	18.4857	18.4857	0				0	60
	H03	SYBR	GAPDH	Unkn	tumor	15T	18.2939	18.2939	0				0	60
	H04	SYBR	GAPDH	Unkn	Adjacent non-tumor	15C	17.4838	17.4838	0			0	0	60
	H05	SYBR	GAPDH	Unkn	Adjacent non-tumor	15C	17.2385	17.2385	0			0	0	60
	H06	SYBR	GAPDH	Unkn	Adjacent non-tumor	15C	17.9387	17.9387	0			0	0	60
	H07	SYBR	GAPDH	Unkn	tumor	16T	19.0837	19.0837	0			0	0	60
	H08	SYBR	GAPDH	Unkn	tumor	16T	19.8274	19.8274	0			0	0	60
	H09	SYBR	GAPDH	Unkn	tumor	16T	18.3746	18.3746	0				0	60
	H10	SYBR	GAPDH	Unkn	Adjacent non-tumor	16C	18.9374	18.9374	0			0	0	60
	H11	SYBR	GAPDH	Unkn	Adjacent non-tumor	16C	18.3847	18.3847	0			0	0	60
	H12	SYBR	GAPDH	Unkn	Adjacent non-tumor	16C	19.0284	19.0284	0			0	0	60

## Sheet: Run Information
File Name	20210913_QRT251_0915_1.pcrd
Created By User
Notes
ID
Run Started	09/13/2021 18:50:19 UTC
Run Ended	09/13/2021 20:11:38 UTC
Sample Vol	15
Lid Temp	105
Protocol File Name	Unknown.prcl
Plate Setup File Name	DefaultPlate.pltd
Base Serial Number	CT024082
Optical Head Serial Number
CFX Manager Version	3.1.1517.0823.
