# Supplementary material for: Integrated Dissection of lncRNA-miRNA-mRNA Pairs and Potential Regulatory Role of lncRNA PCAT19 in Lung Adenocarcinoma
Source: Front Genet. 2022 Jan 12;12:765275. doi: 10.3389/fgene.2021.765275 (PMC8790230; doi:10.3389/fgene.2021.765275)
Supplement: Supplementary file 13 [file Table13.XLSX]

## Sheet: 0
	Well	Fluor	Target	Content	Sample	Biological Set Name	Cq	Cq Mean	Cq Std. Dev	Starting Quantity (SQ)	Log Starting Quantity	SQ Mean	SQ Std. Dev	Set Point	Well Note		Cq
	A01	SYBR	SMIM25	Unkn	tumor	1T	23.1256	23.1256	0				0	60
	A02	SYBR	SMIM25	Unkn	tumor	1T	23.8774	23.8774	0				0	60
	A03	SYBR	SMIM25	Unkn	tumor	1T	24.0629	24.0629	0				0	60
	A04	SYBR	SMIM25	Unkn	Adjacent non-tumor	1C	24.3644	24.3644	0				0	60
	A05	SYBR	SMIM25	Unkn	Adjacent non-tumor	1C	24.4683	24.4683	0				0	60
	A06	SYBR	SMIM25	Unkn	Adjacent non-tumor	1C	24.5728	24.5728	0				0	60
	A07	SYBR	SMIM25	Unkn	tumor	2T	23.4372	23.4372	0			0	0	60
	A08	SYBR	SMIM25	Unkn	tumor	2T	23.6336	23.6336	0			0	0	60
	A09	SYBR	SMIM25	Unkn	tumor	2T	23.1169	23.1169	0				0	60
	A10	SYBR	SMIM25	Unkn	Adjacent non-tumor	2C	23.4214	23.4214	0			0	0	60
	A11	SYBR	SMIM25	Unkn	Adjacent non-tumor	2C	24.5607	24.5607	0			0	0	60
	A12	SYBR	SMIM25	Unkn	Adjacent non-tumor	2C	23.3647	23.3647	0			0	0	60
	B01	SYBR	SMIM25	Unkn	tumor	3T	23.4482	23.4482	0				0	60
	B02	SYBR	SMIM25	Unkn	tumor	3T	24.0441	24.0441	0				0	60
	B03	SYBR	SMIM25	Unkn	tumor	3T	23.4575	23.4575	0				0	60
	B04	SYBR	SMIM25	Unkn	Adjacent non-tumor	3C	24.3682	24.3682	0				0	60
	B05	SYBR	SMIM25	Unkn	Adjacent non-tumor	3C	24.0896	24.0896	0				0	60
	B06	SYBR	SMIM25	Unkn	Adjacent non-tumor	3C	23.5409	23.5409	0				0	60
	B07	SYBR	SMIM25	Unkn	tumor	4T	24.7145	24.7145	0			0	0	60
	B08	SYBR	SMIM25	Unkn	tumor	4T	24.4776	24.4776	0			0	0	60
	B09	SYBR	SMIM25	Unkn	tumor	4T	25.9428	25.9428	0				0	60
	B10	SYBR	SMIM25	Unkn	Adjacent non-tumor	4C	24.4017	24.4017	0			0	0	60
	B11	SYBR	SMIM25	Unkn	Adjacent non-tumor	4C	26.8449	26.8449	0			0	0	60
	B12	SYBR	SMIM25	Unkn	Adjacent non-tumor	4C	23.2627	23.2627	0			0	0	60
	C01	SYBR	SMIM25	Unkn	tumor	5T	23.2149	23.2149	0				0	60
	C02	SYBR	SMIM25	Unkn	tumor	5T	24.4776	24.4776	0				0	60
	C03	SYBR	SMIM25	Unkn	tumor	5T	25.0144	25.0144	0				0	60
	C04	SYBR	SMIM25	Unkn	Adjacent non-tumor	5C	22.3648	22.3648	0				0	60
	C05	SYBR	SMIM25	Unkn	Adjacent non-tumor	5C	24.0972	24.0972	0				0	60
	C06	SYBR	SMIM25	Unkn	Adjacent non-tumor	5C	24.0628	24.0628	0				0	60
	C07	SYBR	SMIM25	Unkn	tumor	6T	25.6713	25.6713	0			0	0	60
	C08	SYBR	SMIM25	Unkn	tumor	6T	25.9521	25.9521	0			0	0	60
	C09	SYBR	SMIM25	Unkn	tumor	6T	26.0445	26.0445	0				0	60
	C10	SYBR	SMIM25	Unkn	Adjacent non-tumor	6C	27.923	27.923	0			0	0	60
	C11	SYBR	SMIM25	Unkn	Adjacent non-tumor	6C	24.0964	24.0964	0			0	0	60
	C12	SYBR	SMIM25	Unkn	Adjacent non-tumor	6C	24.8206	24.8206	0			0	0	60
	D01	SYBR	SMIM25	Unkn	tumor	7T	24.3335	24.3335	0				0	60
	D02	SYBR	SMIM25	Unkn	tumor	7T	25.8146	25.8146	0				0	60
	D03	SYBR	SMIM25	Unkn	tumor	7T	24.6444	24.6444	0				0	60
	D04	SYBR	SMIM25	Unkn	Adjacent non-tumor	7C	21.6133	21.6133	0				0	60
	D05	SYBR	SMIM25	Unkn	Adjacent non-tumor	7C	23.6429	23.6429	0				0	60
	D06	SYBR	SMIM25	Unkn	Adjacent non-tumor	7C	24.9901	24.9901	0				0	60
	D07	SYBR	SMIM25	Unkn	tumor	8T	23.46	23.46	0			0	0	60
	D08	SYBR	SMIM25	Unkn	tumor	8T	24.0604	24.0604	0			0	0	60
	D09	SYBR	SMIM25	Unkn	tumor	8T	24.0719	24.0719	0				0	60
	D10	SYBR	SMIM25	Unkn	Adjacent non-tumor	8C	24.3872	24.3872	0			0	0	60
	D11	SYBR	SMIM25	Unkn	Adjacent non-tumor	8C	22.1153	22.1153	0			0	0	60
	D12	SYBR	SMIM25	Unkn	Adjacent non-tumor	8C	23.3638	23.3638	0			0	0	60
	E01	SYBR	SMIM25	Unkn	tumor	9T	26.6807	26.6807	0				0	60
	E02	SYBR	SMIM25	Unkn	tumor	9T	27.762	27.762	0				0	60
	E03	SYBR	SMIM25	Unkn	tumor	9T	25.9166	25.9166	0				0	60
	E04	SYBR	SMIM25	Unkn	Adjacent non-tumor	9C	26.7367	26.7367	0				0	60
	E05	SYBR	SMIM25	Unkn	Adjacent non-tumor	9C	24.4588	24.4588	0				0	60
	E06	SYBR	SMIM25	Unkn	Adjacent non-tumor	9C	24.8974	24.8974	0				0	60
	E07	SYBR	SMIM25	Unkn	tumor	10T	27.3196	27.3196	0			0	0	60
	E08	SYBR	SMIM25	Unkn	tumor	10T	26.3255	26.3255	0			0	0	60
	E09	SYBR	SMIM25	Unkn	tumor	10T	26.8691	26.8691	0				0	60
	E10	SYBR	SMIM25	Unkn	Adjacent non-tumor	10C	25.4206	25.4206	0			0	0	60
	E11	SYBR	SMIM25	Unkn	Adjacent non-tumor	10C	25.8247	25.8247	0			0	0	60
	E12	SYBR	SMIM25	Unkn	Adjacent non-tumor	10C	24.9901	24.9901	0			0	0	60
	F01	SYBR	SMIM25	Unkn	tumor	11T	25.6713	25.6713	0				0	60
	F02	SYBR	SMIM25	Unkn	tumor	11T	27.763	27.763	0				0	60
	F03	SYBR	SMIM25	Unkn	tumor	11T	26.8272	26.8272	0				0	60
	F04	SYBR	SMIM25	Unkn	Adjacent non-tumor	11C	24.2136	24.2136	0				0	60
	F05	SYBR	SMIM25	Unkn	Adjacent non-tumor	11C	25.9177	25.9177	0				0	60
	F06	SYBR	SMIM25	Unkn	Adjacent non-tumor	11C	25.5002	25.5002	0				0	60
	F07	SYBR	SMIM25	Unkn	tumor	12T	27.1775	27.1775	0			0	0	60
	F08	SYBR	SMIM25	Unkn	tumor	12T	26.92	26.92	0			0	0	60
	F09	SYBR	SMIM25	Unkn	tumor	12T	27.7975	27.7975	0				0	60
	F10	SYBR	SMIM25	Unkn	Adjacent non-tumor	12C	24.3335	24.3335	0			0	0	60
	F11	SYBR	SMIM25	Unkn	Adjacent non-tumor	12C	24.9995	24.9995	0			0	0	60
	F12	SYBR	SMIM25	Unkn	Adjacent non-tumor	12C	25.1156	25.1156	0			0	0	60
	G01	SYBR	SMIM25	Unkn	tumor	13T	27.1693	27.1693	0				0	60
	G02	SYBR	SMIM25	Unkn	tumor	13T	27.0556	27.0556	0				0	60
	G03	SYBR	SMIM25	Unkn	tumor	13T	26.8355	26.8355	0				0	60
	G04	SYBR	SMIM25	Unkn	Adjacent non-tumor	13C	24.3873	24.3873	0				0	60
	G05	SYBR	SMIM25	Unkn	Adjacent non-tumor	13C	24.9809	24.9809	0			0	0	60
	G06	SYBR	SMIM25	Unkn	Adjacent non-tumor	13C	24.9903	24.9903	0			0	0	60
	G07	SYBR	SMIM25	Unkn	tumor	14T	26.0517	26.0517	0				0	60
	G08	SYBR	SMIM25	Unkn	tumor	14T	26.8449	26.8449	0			0	0	60
	G09	SYBR	SMIM25	Unkn	tumor	14T	26.8356	26.8356	0				0	60
	G10	SYBR	SMIM25	Unkn	Adjacent non-tumor	14C	23.894	23.894	0			0	0	60
	G11	SYBR	SMIM25	Unkn	Adjacent non-tumor	14C	24.0442	24.0442	0			0	0	60
	G12	SYBR	SMIM25	Unkn	Adjacent non-tumor	14C	27.7984	27.7984	0			0	0	60
	H01	SYBR	SMIM25	Unkn	tumor	15T	28.0967	28.0967	0				0	60
	H02	SYBR	SMIM25	Unkn	tumor	15T	28.5858	28.5858	0				0	60
	H03	SYBR	SMIM25	Unkn	tumor	15T	27.7629	27.7629	0				0	60
	H04	SYBR	SMIM25	Unkn	Adjacent non-tumor	15C	25.3147	25.3147	0			0	0	60
	H05	SYBR	SMIM25	Unkn	Adjacent non-tumor	15C	25.8248	25.8248	0			0	0	60
	H06	SYBR	SMIM25	Unkn	Adjacent non-tumor	15C	24.2018	24.2018	0			0	0	60
	H07	SYBR	SMIM25	Unkn	tumor	16T	25.8403	25.8403	0			0	0	60
	H08	SYBR	SMIM25	Unkn	tumor	16T	25.9082	25.9082	0			0	0	60
	H09	SYBR	SMIM25	Unkn	tumor	16T	25.9082	25.9082	0				0	60
	H10	SYBR	SMIM25	Unkn	Adjacent non-tumor	16C	22.4244	22.4244	0			0	0	60
	H11	SYBR	SMIM25	Unkn	Adjacent non-tumor	16C	23.1355	23.1355	0			0	0	60
	H12	SYBR	SMIM25	Unkn	Adjacent non-tumor	16C	23.4565	23.4565	0			0	0	60

## Sheet: Run Information
File Name	20210914_QRT251_0915_3_1.pcrd
Created By User
Notes
ID
Run Started	09/14/2021 14:51:29 UTC
Run Ended	09/14/2021 16:12:48 UTC
Sample Vol	15
Lid Temp	105
Protocol File Name	Unknown.prcl
Plate Setup File Name	DefaultPlate.pltd
Base Serial Number	CT024082
Optical Head Serial Number
CFX Manager Version	3.1.1517.0823.
